# Supplementary material for: Relocalization of Translation Termination and Ribosome Recycling Factors to Stress Granules Coincides with Elevated Stop-Codon Readthrough and Reinitiation Rates upon Oxidative Stress
Source: Cells. 2023 Jan 8;12(2):259. doi: 10.3390/cells12020259 (PMC9856671; doi:10.3390/cells12020259)
Supplement: Supplementary file 1 [file cells-12-00259-s001.zip]

Archive with 1 entries (1 files):
- Makeeva_Supplementary_materials.pdf
